# Supplementary material for: Assay of Phospholipase D Activity by an Amperometric Choline Oxidase Biosensor
Source: Sensors (Basel). 2020 Feb 27;20(5):1304. doi: 10.3390/s20051304 (PMC7085753; doi:10.3390/s20051304)
Supplement: Supplementary file 1 [file sensors-20-01304-s001.zip]

Archive with 1 entries (1 files):
- sensors-709855-supplementary.doc
